# Supplementary material for: Outcomes in Asymptomatic Patients Undergoing Coronary Revascularization Before Liver Transplantation
Source: J Clin Med. 2025 Oct 7;14(19):7067. doi: 10.3390/jcm14197067 (PMC12525977; doi:10.3390/jcm14197067)
Supplement: Supplementary file 1 [file jcm-14-07067-s001.zip]

Archive with 1 entries (1 files):
- jcm-3859094-supplementary.pdf
